# Supplementary material for: The S2 Glycoprotein Subunit Determines Intestinal Tropism in Infectious Bronchitis Virus
Source: Microorganisms. 2025 Aug 17;13(8):1918. doi: 10.3390/microorganisms13081918 (PMC12388379; doi:10.3390/microorganisms13081918)
Supplement: Supplementary file 1 [file microorganisms-13-01918-s001.zip]

Archive with 1 entries (1 files):
- microorganisms-3777133-supplementary.pdf
